# Supplementary material for: Providers’ Stigmas and the Effects on Patients with Opioid Use Disorder: A Scoping Review
Source: J Appalach Health. 2023 Jan 1;4(3):87–102. doi: 10.13023/jah.0403.06 (PMC10655729; doi:10.13023/jah.0403.06)
Supplement: Supplementary file 1 [file 4.3.6_Skaggs_Additional_File_1.xlsx]

## Sheet: Sheet1
	Pre	Post	Pre	Post	Pre	Post
Saline + Saline partner	271	343.4
Drug Alone			309	400.18
Drug + Drug partner					297	424.18
		Pounces	Pins	Follows
	Drug + Drug partner	128.84	44.71	75.25
	Saline + Saline partner	160.3	123.36	103.1
